# Supplementary material for: Sleep duration and perceptions of sleep quality in British Army recruits during basic training - an observational analysis
Source: Front Neurol. 2024 Feb 14;15:1321032. doi: 10.3389/fneur.2024.1321032 (PMC10903264; doi:10.3389/fneur.2024.1321032)
Supplement: Supplementary file 1 [file Table_1.xlsx]

## Sheet: Sheet1
Table S1. Illustrates (a) non-infantry recruits, (b) infantry recruits and (c) junior soldier's mean±SD for each objectively measured sleep-wake variable for each reporting week of basic training. p =sig; d =effect size and corrasponding confidence internals (95%).
a	Total sleep time(hm)						Total time in bed(hm)						Sleep efficiency (%)						Sleep onset latency (hm)						Wake after sleep onset (hm)						Sleep fragmentation index (%)
	Week	mean±SD	delta	p	d	95%CI	Week	mean±SD	delta	p	d	95%CI	Week	mean±SD	delta	p	d	95%CI	Week	mean±SD	delta	p	d	95%CI	Week	mean±SD	delta	p	d	95%CI	Week	mean±SD	delta	p	d	95%CI
	1	05:09±00:47					1	05:53±00:48					1	88.3±4.2					1	00:09±00:05					1	00:39±00:15					1	31.7±8.8
	2		00:43:25.740000	<0.001	0.514329	57.6-29.2	2		00:55:34.500000	<0.001	0.646192	70.8-40.3	2		1.841	<0.001	0.22	0.8-2.8	2		00:00:00	1	0.0689778	3.5-2.3	2		00:18:19.200000	<0.001	0.561675	24.5-12.1	2		1.66667	0.0503696	0.1	0.0-3.3
	3		00:40:57.300000	<0.001	0.486775	55.7-29.2	3		00:52:43.380000	<0.001	0.635492	66.6-38.9	3		1.897	<0.001	0.23	0.6-3.2	3		00:00:00	1	0.0246459	4.6-4.2	3		00:13:05.940000	<0.001	0.377511	19.6-6.6	3		1.03922	1	0.07	0.8-2.9
	4		00:12:10.453000	0.783311	0.128155	28.7-4.32	4		00:48:25.740000	<0.001	0.494413	67.6-29.3	4		7.112	<0.001	0.77	5.2-4.2	4		00:01:00	1	0.165991	2.4-5.0	4		00:38:43.080000	<0.001	0.939663	49.8-27.6	4		1.62745	0.456019	0.1	0.4-3.7
	5		00:37:11.880000	<0.001	0.425219	49.6-24.8	5		00:49:25.920000	<0.001	0.535631	62.3-36.6	5		2.252	<0.001	0.26	0.9-5.2	5		00:00:00	1	0.0418797	4.4-5.1	5		00:15:06.120000	<0.001	0.411791	21.7-8.5	5		1.15686	1	0.07	0.8-3.1
	6		00:44:26.400000	<0.001	0.464158	62.2-26.7	6		00:59:05.340000	<0.001	0.589166	78.0-40.1	6		2.084	<0.001	0.25	0.8-6.2	6		00:04:00	1	0.3097	10.7-3.2	6		00:15:41.760000	<0.001	0.47315	21.7-9.7	6		1.17647	1	0.07	1.0-3.4
	7		00:10:57.121000	1	0.0962296	30.5-8.61	7		00:32:32.520000	<0.001	0.26288	56.2-8.9	7		6.019	<0.001	0.56	3.7-7.2	7		00:01:00	1	0.110086	4.5-6.8	7		00:30:22.560000	<0.001	0.763364	41.3-19.4	7		0.607843	1	0.03	2.1-3.3
	8		00:50:51.180000	<0.001	0.547558	71.7-29.9	8		01:08:11.640000	<0.001	0.754688	89.7-46.7	8		3.056	<0.001	0.33	1.5-8.2	8		00:01:00	1	0.118145	4.6-2.6	8		00:21:56.280000	<0.001	0.612409	29.8-14.1	8		0.196078	1	0.01	2.5-2.9
	9		00:50:32.400000	<0.001	0.482234	74.5-26.6	9		01:15:02.280000	<0.001	0.712407	98.9-51.2	9		4.336	<0.001	0.44	2.4-9.2	9		00:06:00	1	0.415812	15.3-3.4	9		00:27:05.040000	<0.001	0.690923	36.1-18.1	9		1.94118	0.49801	0.12	0.5-4.4
	10		00:56:40	<0.001	0.657179	73.1-40.2	10		01:17:00.840000	<0.001	0.88657	94.5-59.6	10		3.86	<0.001	0.41	2.2-10.2	10		00:07:00	0.879	0.312675	8.7-1.6	10		00:25:37.440000	<0.001	0.642279	33.8-17.4	10		0.0196078	1	0	2.2-2.2
	11		00:03:39.859000	1	0.385348	23.7-16.4	11		00:51:27.300000	<0.001	0.473497	71.1-31.9	11		6.299	<0.001	0.5	3.3-11.2	11		00:00:00	1	0.018417	7.9-7.4	11		00:36:49.080000	<0.001	0.674891	53.4-20.2	11		1.5	1	0.08	4.5-1.6
	12		00:34:01.800000	<0.001	0.385348	55.4-12.6	12		01:06:11.220000	<0.001	0.610173	93.5-38.9	12		5.037	<0.001	0.49	2.7-12.2	12		00:01:00	1	0.144866	2.7-4.9	12		00:29:24.480000	<0.001	0.630231	42.1-16.7	12		3.7	0.0959296	0.2	7.6-0.2
	2	05:52±00:36					2	06:49±00:38					2	88.4±4.1					2	00:09±00:03					2	00:57±00:16					2	30.0±7.6
	3		00:02:28	1	0.0338905	9.4-14.3	3		00:02:51.111000	1	0.0390924	9.8-15.5	3		0.0560748	1	0.01	1.1-1.2	3		00:00:00	1	0.04	3.1-3.8	3		00:05:13.292000	0.318364	0.15	1.1-11.5	3		0.6	1	0.04	2.1-0.8
	4		00:31:15.300000	<0.001	0.372723	17.5-45.0	4		00:07:08.778000	1	0.081264	8.3-22.6	4		5.271	<0.001	0.58	3.4-7.1	4		00:02:00	1	0.27	1.4-5.1	4		00:20:23.880000	<0.001	0.481735	29.9-10.9	4		-0.0392157	1	0.00255685	1.8-1.7
	5		00:06:13.872000	1	0.0816254	5.8-18.3	5		00:06:08.556000	1	0.0746589	8.6-20.9	5		0.411215	1	0.05	0.8-1.6	5		00:00:00	1	0.12	3.5-5.3	5		00:03:13.075000	1	0.09	4.1-10.5	5		0.5	1	0.0326779	2.2-1.2
	6		00:01:00.677000	1	0.01	15.9-13.8	6		00:03:30.840000	1	0.0389222	21.1-14.1	6		0.242991	1	0.03	1.0-1.5	6		00:03:00	1	0.285231	9.3-2.9	6		00:02:37.450000	1	0.08	4.6-9.9	6		0.5	1	0.0313886	2.4-1.4
	7		00:32:28.620000	<0.001	0.316322	8-57.0	7		00:23:01.978000	0.332755	0.202438	4.9-50.9	7		4.178	<0.001	0.39	1.9-6.5	7		00:02:00	1	0.18	3.1-6.5	7		00:12:03.300000	0.0294906	0.294537	23.6-0.5	7		1.1	1	0.0637556	3.8-1.7
	8		00:07:25.459000	1	0.09	22.9-8.0	8		00:12:37.140000	0.54808	0.157055	28.9-3.7	8		1.21495	0.255918	0.13	0.2-2.6	8		00:01:00	1	0.0606445	3.8-2.8	8		00:03:37.067000	1	0.0978815	11.4-4.2	8		1.5	1	0.0899333	3.8-0.9
	9		00:07:06.661000	1	0.08	24.8-10.5	9		00:19:27.780000	0.0434929	0.204189	38.7-0.2	9		2.495	<0.01	0.26	0.6-4.4	9		00:05:00	1	0.402863	13.6-2.9	9		00:08:45.840000	0.0129275	0.217265	16.6-0.9	9		0.3	1	0.02	1.9-2.5
	10		00:13:14.280000	0.029453	0.17	25.9-0.6	10		00:21:26.340000	<0.001	0.278953	36.9-5.9	10		2.019	<0.01	0.22	0.5-3.6	10		00:03:00	1	0.286906	7.8-1.8	10		00:07:18.250000	0.206145	0.178001	15.7-1.1	10		1.6	0.0840811	0.106506	3.4-0.1
	11		00:39:45.900000	<0.01	0.391036	14.7-64.8	11		00:04:07.172000	1	0.0417555	18.8-27.1	11		4.458	<0.001	0.36	1.6-7.3	11		00:00:00	1	0.02	7.5-8.1	11		00:18:29.820000	0.0131014	0.332139	35.1-1.9	11		3.1	0.0105961	0.193113	5.9-0.4
	12		00:09:23.928000	1	0.121793	8-26.8	12		00:10:36.720000	1	0.107779	34.5-13.2	12		3.196	<0.001	0.31	1.1-5.3	12		00:02:00	1	0.25	1.2-4.5	12		00:11:05.250000	0.160973	0.231955	23.5-1.3	12		5.3	<0.001	0.306638	8.9-1.8
	3	05:50±00:36					3	06:46±00:34					3	86.4±4.2					3	00:10±00:04					3	00:52±00:18					3	30.7±6.8
	4		00:28:46.860000	<0.001	0.344465	14.1-43.4	4		00:04:17.667000	1	0.0505826	10.9-19.4	4		5.215	<0.001	0.56	3.4-7.1	4		00:02:00	1	0.2	2.4-5.5	4		00:25:37.140000	<0.001	0.576715	36.2-15.1	4		0.588235	1	0.04	1.0-2.2
	5		00:03:45.440000	1	0.0494151	7.6-15.1	5		00:03:17.444000	1	0.041531	8.8-15.4	5		0.35514	1	0.04	0.8-1.5	5		00:01:00	1	0.07	4.1-5.2	5		00:02:00.217000	1	0.050224	8.3-4.3	5		0.117647	1	0.01	1.5-1.7
	6		00:03:29.108000	1	0.04	14.4-7.4	6		00:06:21.960000	1	0.072968	20.5-7.8	6		0.186916	1	0.02	0.8-1.4	6		00:04:00	0.800085	0.299623	8.6-1.5	6		00:02:35.842000	1	0.0713712	9.2-4.0	6		0.137255	1	0.01	1.5-1.7
	7		00:30:00.180000	<0.001	0.293091	7.8-52.2	7		00:20:10.867000	0.261902	0.182242	3.6-43.9	7		4.121	<0.001	0.38	1.7-6.5	7		00:01:00	1	0.14	3.4-6.1	7		00:17:16.620000	<0.001	0.401691	29.3-5.2	7		0.4	1	0.0271979	2.8-2.0
	8		00:09:53.890000	1	0.12	24.6-4.8	8		00:15:28.260000	0.0489759	0.20012	30.9-0.0	8		1.15888	0.656086	0.13	0.4-2.7	8		00:01:00	1	0.0970416	4.2-2.6	8		00:08:50.340000	0.0278745	0.226409	17.2-0.4	8		0.8	1	0.0540302	2.8-1.1
	9		00:09:35.092000	1	0.1	27.3-8.1	9		00:22:18.900000	<0.01	0.241821	41.6-3.1	9		2.439	<0.01	0.25	0.6-4.3	9		00:06:00	0.123333	0.409731	12.0-0.6	9		00:13:59.160000	<0.001	0.329703	22.4-5.6	9		0.901961	1	0.06	0.9-2.7
	10		00:15:42.720000	<0.001	0.21	27.2-4.2	10		00:24:17.460000	<0.001	0.329075	36.9-11.6	10		1.963	<0.001	0.21	0.5-3.4	10		00:03:00	0.119838	0.302074	7.0-0.3	10		00:12:31.560000	<0.001	0.290519	20.5-4.6	10		1	1	0.0692792	2.7-0.7
	11		00:37:17.460000	<0.001	0.367803	14.8-59.7	11		00:01:16.061000	1	0.0132577	18.3-20.8	11		4.402	<0.001	0.35	1.4-7.4	11		00:00:00	1	0.00314034	7.2-7.1	11		00:23:43.140000	<0.001	0.410559	40.7-6.8	11		2.5	0.075323	0.162038	5.1-0.1
	12		00:06:55.497000	1	0.0900895	9.4-23.2	12		00:13:27.840000	1	0.1411	35.4-8.4	12		3.14	<0.001	0.31	0.9-5.3	12		00:01:00	1	0.18	1.6-4.3	12		00:16:18.540000	<0.01	0.326961	29.8-2.8	12		4.7	<0.001	0.282706	8.1-1.4
	4	05:21±00:47					4	06:42±00:49					4	81.2±2.1					4	00:08±00:03					4	01:18±00:25					4	30.1±7.8
	5		00:25:01.440000	<0.001	0.287971	39.2-10.9	5		00:01:00.222000	1	0.0106524	17.2-15.2	5		4.86	<0.001	0.50852	6.6-3.2	5		00:01:00	1	0.136194	4.3-2.4	5		00:23:36.960000	<0.001	0.51	13.3-33.9	5		0.5	1	0.0298168	2.3-1.4
	6		00:32:13.560000	<0.001	0.339068	49.7-14.8	6		00:10:39.611000	1	0.104279	29.4-8.11	6		5.028	<0.001	0.548792	6.9-3.1	6		00:05:00	0.367289	0.467367	11.5-1.4	6		00:23:01.320000	<0.001	0.54	12.3-33.7	6		0.5	1	0.0285453	2.3-1.4
	7		00:01:13.320000	1	0.0107941	25.3-27.8	7		00:15:53.200000	1	-0.12636	14.7-46.5	7		1.093	1	0.0934231	3.4-1.2	7		00:00:00	1	0.0193527	4.6-4.2	7		00:08:20.550000	1	0.17	4.9-21.6	7		1	1	0.0607297	3.5-1.5
	8		00:38:40.740000	<0.001	0.419105	59.4-17.9	8		00:19:45.922000	0.0739581	0.214152	40.2-0.70	8		4.056	<0.001	0.404633	6.3-1.8	8		00:02:00	0.590547	0.310968	5.5-0.9	8		00:16:46.800000	<0.001	0.37	5.3-28.3	8		1.4	1	0.0865729	3.7-0.8
	9		00:38:21.960000	<0.001	0.36812	58.2-18.5	9		00:26:36.540000	<0.01	0.248068	48.2-4.9	9		2.776	<0.01	0.259813	4.9-0.6	9		00:07:00	0.10284	0.557831	15.0-0.6	9		00:11:38.025000	0.145442	0.24	1.3-24.5	9		0.3	1	0.02	1.5-2.1
	10		00:44:29.580000	<0.001	0.519505	60.6-28.4	10		00:28:35.100000	<0.001	0.321895	46.2-10.	10		3.252	<0.001	0.315713	5.3-1.2	10		00:05:00	0.0437361	0.481175	9.7-0.1	10		00:13:05.640000	0.00958931	0.26	1.6-24.6	10		1.6	0.12348	0.102763	3.4-0.1
	11		00:08:30.600000	1	0.0758132	17.1-34.1	11		00:03:01.606000	1	0.0273651	27.0-21.0	11		0.813	1	0.0603528	3.7-2.1	11		00:02:00	1	0.1215	10.2-7.1	11		00:01:54.033000	1	0.03	15.1-18.9	11		3.1	<0.01	0.188603	5.7-0.5
	12		00:21:51.360000	<0.01	0.249136	40.8-2.9	12		00:17:45.489000	1	0.160842	43.1-7.60	12		2.075	0.542528	0.185731	4.8-0.6	12		00:00:00	1	0.0328016	3.1-2.7	12		00:09:18.625000	1	0.17	6.8-25.4	12		5.3	<0.001	0.301236	8.8-1.7
	5	05:46±00:39					5	06:43±00:44					5	86.1±4.5					5	00:09±00:04					5	00:54±00:20					5	30.5±8.0
	6		00:07:14.400000	1	0.08	20.7-6.1	6		00:09:39.389000	1	0.100001	24.6-5.3	6		0.168	1	0.0195871	1.3-0.9	6		00:04:00	0.579178	0.363651	9.6-1.5	6		00:00:35.625000	1	0.0154746	6.8-5.6	6		0.0196078	1	-0.00122075	1.5-1.5
	7		00:26:14.760000	<0.01	0.248277	4.3-48.2	7		00:16:53.422000	1	-0.14068	8.4-42.2	7		3.766	<0.001	0.34	1.4-6.1	7		00:01:00	1	-0.0829567	3.8-5.3	7		00:15:16.380000	<0.01	0.3395	26.6-3.9	7		0.5	1	0.0321955	3.2-2.1
	8		00:13:39.600000	0.479788	0.16	30.9-3.6	8		00:18:45.700000	0.0526791	0.216567	37.6-0.0	8		0.803738	1	0.09	0.8-2.4	8		00:01:00	1	0.173968	5.0-2.2	8		00:06:50.142000	0.328708	0.16665	15.1-1.5	8		1	1	0.0571993	3.1-1.2
	9		00:13:20.400000	1	0.14	32.8-6.2	9		00:25:36.300000	<0.01	0.252018	46.8-4.4	9		2.084	0.0438666	0.21	0.0-4.1	9		00:06:00	0.141813	0.467727	13.2-0.8	9		00:11:58.920000	<0.01	0.26989	21.7-2.2	9		0.784314	1	0.05	1.0-2.5
	10		00:19:28.200000	<0.001	0.25	32.6-6.3	10		00:27:34.860000	<0.001	0.331751	43.2-11.9	10		1.607	0.0140324	0.17	0.1-3.2	10		00:04:00	1	0.370288	10.0-2.2	10		00:10:31.320000	<0.01	0.233347	18.2-2.8	10		1.1	1	0.0714824	2.8-0.5
	11		00:33:31.800000	<0.001	0.320185	11.9-55.2	11		00:02:01.383000	1	0.0192777	21.7-17.6	11		4.047	<0.001	0.31	1.2-6.9	11		00:01:00	1	0.0456641	9.8-8.6	11		00:21:42.900000	<0.01	0.36344	39.3-4.1	11		2.6	0.0319223	0.157527	5.2-0.1
	12		00:03:10.200000	1	0.039491	14.9-21.2	12		00:16:45.267000	1	0.159957	41.9-8.4	12		2.785	<0.01	0.26	0.5-5.0	12		00:01:00	1	-0.111218	2.8-4.3	12		00:14:18.300000	0.0481652	0.275859	28.6-0.0	12		4.8	<0.001	0.270407	8.3-1.3
	6	05:53±00:47					6	06:52±00:52					6	86.2±4.1					6	00:13±00:08					6	00:55±00:17					6	30.5±7.6
	7		00:33:28.800000	<0.001	0.293818	8.8-58.2	7		00:26:32.811000	0.0821768	-0.20729	1.2-54.3	7		3.935	<0.001	0.37	1.5-6.3	7		00:05:00	0.857966	-0.368851	2.2-11.9	7		00:14:40.800000	<0.001	0.35384	24.6-4.8	7		0.6	1	0.0333138	3.1-2.0
	8		00:06:24.780000	1	0.07	21.6-8.7	8		00:09:06.311000	1	0.0962121	26.4-8.19	8		0.972	1	0.11	0.6-2.5	8		00:03:00	1	-0.229115	3.2-8.6	8		00:06:14.517000	0.495457	0.166376	14.2-1.7	8		1	1	0.0583107	3.0-1.1
	9		00:06:06	1	0.06	25.4-13.2	9		00:15:56.933000	0.692792	0.145511	37.1-5.28	9		2.252	<0.01	0.23	0.3-4.2	9		00:02:00	1	0.126731	9.1-4.7	9		00:11:23.280000	<0.001	0.278477	18.8-4.0	9		0.764706	1	0.05	0.9-2.5
	10		00:12:13.620000	0.206205	0.14	26.2-1.8	10		00:17:55.500000	0.0174422	0.196668	34.3-1.4	10		1.776	<0.01	0.19	0.2-3.3	10		00:00:00	1	-0.0121315	5.2-5.6	10		00:09:55.680000	<0.01	0.238715	17.4-2.5	10		1.2	1	0.0726413	2.9-0.6
	11		00:40:46.560000	<0.001	0.360861	16.4-65.1	11		00:07:38.006000	1	-0.0675841	15.2-30.5	11		4.215	<0.001	0.34	1.3-7.1	11		00:04:00	1	-0.203432	6.0-12.9	11		00:21:07.320000	<0.01	0.375507	38.4-3.8	11		2.7	0.0527405	0.158545	5.3-0.0
	12		00:10:24.600000	1	0.11766	7.4-28.2	12		00:07:05.878000	1	0.0629542	31.7-17.5	12		2.953	<0.001	0.29	0.8-5.1	12		00:05:00	0.117441	-0.460157	0.5-10.2	12		00:13:42.700000	0.0579575	0.283554	27.6-0.2	12		4.8	<0.001	0.271261	8.3-1.4
	7	05:20±01:06					7	06:26±01:15					7	82.3±6.6					7	00:08±00:06					7	01:09±00:24					7	31.1±9.0
	8		00:39:54.060000	<0.001	0.36	66.8-12.9	8		00:35:39.120000	<0.01	0.301792	65.3-6.0	8		2.963	0.0112409	0.255438	5.6-0.3	8		00:02:00	0.593749	0.218247	5.1-0.8	8		00:08:26.258000	1	0.19	4.3-21.2	8		0.4	1	0.0231279	3.1-2.6
	9		00:39:35.280000	<0.01	0.32	72.0-7.1	9		00:42:29.760000	<0.001	0.319268	75.4-9.4	9		1.68224	1	0.137241	4.6-1.2	9		00:07:00	0.0177877	0.458887	13.4-0.7	9		00:03:17.475000	1	0.07	9.6-16.1	9		1.33333	1	0.08	1.3-4.0
	10		00:45:42.900000	<0.001	0.44	69.4-22.0	10		00:44:28.320000	<0.001	0.387922	69.4-19.9	10		2.15888	0.259249	0.18179	4.7-0.4	10		00:05:00	0.218904	0.374726	10.3-0.9	10		00:04:45.075000	1	0.1	8.0-17.5	10		0.6	1	0.0347735	3.3-2.2
	11		00:07:17.262000	1	0.06	10.9-25.6	11		00:18:54.780000	1	0.138616	46.1-8.3	11		0.280374	1	0.02	2.8-3.4	11		00:02:00	1	0.0909755	10.5-7.7	11		00:06:26.517000	1	0.102471	24.6-11.7	11		2.1	0.530669	0.117658	4.8-0.6
	12		00:23:04.695000	0.216927	0.22	49.7-3.5	12		00:33:38.700000	0.0424207	0.246941	66.3-0.4	12		0.981308	1	0.0769961	4.2-2.2	12		00:00:00	1	0.0037452	4.2-4.1			00:00:58.075000	1	0.02	16.5-18.5	12		4.3	0.0165806	0.226828	8.2-0.4
	8	06:00±00:45					8	07:01±00:42					8	85.3±4.9					8	00:10±00:04					8	01:01±00:20					8	31.5±8.4
	9		00:02:00	1	0.00306864	18.1-18.7	9		00:06:50.640000	1	0.0686609	25.8-12.1	9		1.28037	1	0.12	0.8-3.4	9		00:05:00	0.646713	0.350012	11.6-1.9	9		00:05:08.783000	1	0.118188	14.4-4.1	9		1.7451	1	0.11	0.7-4.2
	10		00:05:48.842000	1	0.0696104	19.2-7.6	10		00:08:49.200000	1	0.108602	23.8-6.20	10		0.803738	1	0.08	1.0-2.6	10		00:03:00	1	0.227298	6.7-1.7	10		00:03:41.183000	1	0.0833276	13.5-6.2	10		0.2	1	0.0105921	2.3-1.9
	11		00:47:11.340000	<0.001	0.428503	20.8-73.6	11		00:16:44.317000	0.908486	-0.162487	6.4-39.9	11		3.243	0.0372067	0.24	0.1-6.4	11		00:01:00	1	-0.0564787	7.2-8.8	11		00:14:52.775000	0.287913	0.252637	32.7-2.9	11		1.7	1	0.0958381	4.6-1.2
	12		00:16:49.387000	0.0935604	0.196521	0.9-34.6	12		00:02:00.433000	1	-0.0195224	21.5-25.5	12		1.98131	0.200563	0.18	0.3-4.2	12		00:02:00	1	-0.294526	1.1-5.3	12		00:07:28.183000	1	0.146449	19.6-4.7	12		3.8	0.0370859	0.207796	7.6-0.1
	9	06:00±00:57					9	07:08±00:57					9	83.9±5.6					9	00:15±00:10					9	01:06±00:23					9	29.8±7.5
	10		00:06:07.640000	1	0.0641918	24.3-12.0	10		00:01:58.560000	1	0.0205449	19.1-15.1	10		0.476636	1	0.0439102	2.6-1.6	10		00:02:00	1	-0.142442	4.6-9.3	10		00:01:27.600000	1	0.03	7.8-10.7	10		1.9	0.0627723	0.124913	3.9-0.0
	11		00:46:52.560000	<0.001	0.38405	14.7-79.1	11		00:23:34.939000	0.192878	-0.199876	3.3-50.4	11		1.96262	1	0.14	1.4-5.3	11		00:06:00	1	-0.293696	5.0-16.3	11		00:09:43.992000	1	0.156294	28.5-9.0	11		3.4	<0.01	0.211007	6.0-0.9
	12		00:16:30.589000	0.524501	0.16927	4.7-37.7	12		00:08:51.056000	1	-0.0751444	18.5-36.2	12		0.700935	1	0.06	1.8-3.2	12		00:07:00	0.039511	-0.553843	0.2-13.9	12		00:02:19.400000	1	0.0427215	16.3-11.6	12		5.6	<0.001	0.323932	9.0-2.2
	10	06:06±00:38					10	07:10±00:38					10	84.5±5.2					10	00:13±00:07					10	01:04±00:24					10	31.7±7.9
	11		00:53:00.180000	<0.001	0.512202	30.8-75.3	11		00:25:33.480000	<0.01	-0.256811	5.5-45.6	11		2.43925	0.628277	0.18	0.8-5.6	11		00:03:00	1	-0.201156	4.6-11.2	11		00:11:11.592000	1	0.177753	29.5-7.1	11		1.5	1	0.0903333	4.1-1.1
	12		00:22:38.220000	<0.001	0.286691	6.5-38.8	12		00:10:49.617000	1	-0.109008	11.5-33.1	12		1.17757	1	0.1	1.0-3.3	12		00:05:00	0.0247825	-0.473865	0.3-9.0	12		00:03:47	1	0.0686892	17.2-9.7	12		3.7	0.0161276	0.208245	7.1-0.3
	11	05:13±01:05					11	06:45±01:00					11	82.0±8.4					11	00:10±00:09					11	01:16±00:38					11	33.2±8.7
	12		00:30:21.960000	<0.01	0.29	57.2-3.6	12		00:14:43.860000	1	0.12162	41.0-11.6	12		1.26168	1	0.0869362	4.8-2.3	12		00:01:00	1	-0.10781	9.5-6.8	12		00:07:24.592000	1	0.11	13.1-28.0	12		2.2	1	0.117962	5.7-1.3
	12	05:43±00:40					12	06:59±01:00					12	83.3±6.1					12	00:08±00:03					12	01:08±00:30					12	35.4±9.8
b	Total sleep time(hm)						Total time in bed(hm)						Sleep efficiency (%)						Sleep onset latency (hm)						Wake after sleep onset (hm)						Sleep fragmentation index (%)
	Week	mean±SD	delta	p	d	95%CI	Week	mean±SD	delta	p	d	95%CI	Week	mean±SD	delta	p	d	95%CI	Week	mean±SD	delta	p	d	95%CI	Week	mean±SD	delta	p	d	95%CI	Week	mean±SD	delta	p	d	95%CI
	1	06:10±00:46					1	06:54±00:50					1	90.0±2.6					1	00:06±00:02					1	00:41±00:10					1	22.0±6.2
	2		00:09:00	1	-0.12	36.6-55.3	2		00:21:00	1	-0.25	33.5-75.9	2		2.2	0.162	0.36	4.9-0.5	2		00:00:00	1	-0.03	3.4-3.9	2		00:10:00	0.176	-0.41	2.7-23.1	2		2.3	1	-0.17	4.6-9.1
	6		01:22:00	<0.001	-1.03	32.9-131.8	6		01:34:00	<0.001	-1.14	43.1-145	6		0.1	1	0.01	3.9-3.7	6		00:03:00	0.459	0.25	9.7-2.2	6		00:11:00	0.132	-0.47	2.1-24.1	6		1.3	1	0.1	7.9-5.2
	11		00:04:00	1	-0.06	32.5-41.1	11		00:20:00	0.919	-0.27	20.7-60.9	11		2.9	0.044	0.45	5.7-0.1	11		00:00:00	1	0.05	6.3-5.1	11		00:14:00	0.012	-0.57	2.7-25.9	11		0.4	1	-0.03	6.5-7.2
	2	06:01±00:31					2	06:33±00:35					2	92.2±3.4					2	00:06±00:03					2	00:31±00:14					2	19.8±7.1
	6		01:13:00	<0.001	1.13	38.2-107.8	6		01:12:00	<0.001	1.08	36.9-108.7	6		2.1	0.306	0.28	0.9-5.1	6		00:04:00	0.386	-0.32	10.1-2.1	6		00:01:00	1	0.03	9.9-11.6	6		3.5	0.101	-0.25	7.6-0.4
	11		00:05:00	1	-0.09	29.1-17.9	11		00:01:00	1	-0.02	25.5-23.3	11		0.7	1	-0.1	3.4-1.2	11		00:01:00	1	-0.1	5.1-3.4	11		00:04:00	1	0.15	6.1-14.4	11		1.9	1	-0.13	8.8-5.0
	6	04:48±00:33					6	05:20±00:31					6	90.1±4.1					6	00:10±00:08					6	00:30±00:12					6	23.4±7.3
	11		01:18:00	<0.001	-1.33	117.2-39.1	11		01:13:00	<0.001	-1.32	103.4-44.5	11		2.8	0.369	-0.36	7.1-1.4	11		00:03:00	1	0.24	3.4-9.8	11		00:03:00	1	0.12	13.1-16.7	11				0.11	5.6-9.1
	11	06:506±00:33					11	06:34±00:23					11	92.9±3.8					11	00:07±00:04					11	00:27±00:14					11	21.7±7.6
c	Total sleep time(hm)						Total time in bed(hm)						Sleep efficiency (%)						Sleep onset latency (hm)						Wake after sleep onset (hm)						Sleep fragmentation index (%)
	Week	mean±SD	delta	p	d	95%CI	Week	mean±SD	delta	p	d	95%CI	Week	mean±SD	delta	p	d	95%CI	Week	mean±SD	delta	p	d	95%CI	Week	mean±SD	delta	p	d	95%CI	Week	mean±SD	delta	p	d	95%CI
	1	06:32±00:19					1	07:02±00:17					1	92.8±3.0					1	00:16±00:10					1	00:29±00:12					1	18.8±4.3
	2		00:08:00	0.021	-0.23	0.9-16.5	2		00:07:00	0.153	-0.22	1.4-15.7	2		0.5	1	-0.08	0.5-1.6	2		00:01:00	1	-0.05	3.3-5.2	2		00:00:00	1	0.02	4.1-3.4	2		0.4	1	-0.04	1.8-2.5
	6		00:00:00	1	0.01	12.8-11.5	6		00:02:00	1	0.06	14.1-9.3	6		0.5	1	-0.07	0.9-1.8	6		00:05:00	0.073	-0.28	0.3-9.4	6		00:01:00	1	-0.06	3.5-6.2	6		0.2	1	0.02	2.7-2.3
	11		00:31:00	<0.001	-0.51	14.9-48.8	11		00:27:00	<0.001	-0.47	10.8-44.2	11		2.1	0.01	-0.31	0.4-3.8	11		00:04:00	0.254	-0.18	1.2-8.9	11		00:04:00	0.357	0.17	10.8-1.9	11		3.4	0.032	0.32	7.1-0.2
	2	06:23±00:19					2	06:55±00:15					2	92.3±3.2					2	00:15±00:08					2	00:29±00:12					2	18.4±3.8
	6		00:09:00	0.178	-0.2	20.8-2.2	6		00:09:00	0.15	-0.25	21.1-1.9	6		0.1	1	-0.01	1.3-1.1	6		00:04:00	0.06	0.26	0.1-7.3	6		00:01:00	1	0.07	2.1-5.6	6		0.5	1	-0.06	2.9-1.9
	11		00:23:00	0.004	0.37	5.8-40.5	11		00:20:00	0.019	0.36	2.4-38.2	11		1.6	0.073	0.23	0.1-3.3	11		00:03:00	0.637	0.15	1.9-7.7	11		00:04:00	0.434	-0.16	10.1-2.0	11		4	0.006	-0.36	7.1-0.8
	6	06:33±00:27					6	07:04±00:24					6	92.4±3.1					6	00:11±00:05					6	00:27±00:11					6	18.9±5.0
	11		00:32:00	<0.001	0.46	13.8-51.2	11		00:29:00	<0.001	0.47	11.9-47.9	11		1.7	0.047	0.24	0.0-3.3	11		00:01:00	1	-0.04	5.7-4.3	11		00:05:00	0.017	-0.22	10.8-0.7	11		3.5	0.06	0.28	7.1-0.1
	11	06:00±00:43					11	06:35±00:40					11	90.7±3.9					11	00:12±00:10					11	00:33±00:14					11	22.4±7.4
